# Supplementary material for: Medical mistrust in racial minorities during the COVID-19 pandemic: Attitudes, actions and mental health outcomes
Source: PLOS Glob Public Health. 2024 Dec 13;4(12):e0003871. doi: 10.1371/journal.pgph.0003871 (PMC11642957; doi:10.1371/journal.pgph.0003871)
Supplement: S2 Table — (XLSX) [file pgph.0003871.s002.xlsx]

## Sheet: Sheet 1
Mediation Analysis Output
		Parameter	Estimate(SE)	t	p	95%CI
						LL	UL
Model 1	Mixed Minority Status -> Perceived Severity	a1	0.239 (0.093)	2.5755	0.011*	0.0562	0.4224
	Mixed Minority Status -> Perceived Benefit	a2	0.157 (0.145)	1.0841	0.2795	-0.1284	0.4423
	Perceived Severity -> Perceived Benefit	d	0.934 (0.105)	8.9041	<0.001***	0.7272	1.1408
	Mixed Minority Status ->Number of Actions	c'	0.298 (0.377)	0.7911	0.4298	-0.4444	1.0401
	Perceived Severity -> Number of Actions Taken	b1	1.798 (0.319)	5.64	<0.001***	1.1694	2.426
	Perceived Benefit -> Number of Actions Taken	b2	0.578 (0.178)	3.2541	0.001**	0.228	0.9287
	Mixed Minority Status -> Perceived Severity -> Number of Actions Taken	a1b1	0.430 (0.188)	/	/	0.0838	0.8204
	Mixed Minority Status -> Perceived Benefit -> Number of Actions Taken	a2b2	0.091 (0.087)	/	/	-0.0675	0.2778
	Mixed Minority Status -> Perceived Severity -> Perceived Benefit -> Number of Actions Taken	a1db2	0.129 (0.074)	/	/	0.0166	0.3013
Model 1 alternative	Mixed Minority Status -> Perceived Benefit	a1	0.380 (0.167)	2.283	0.023*	0.052	0.709
	Mixed Minority Status -> Perceived Severity	a2	0.129 (0.081)	1.601	0.111	-0.03	0.2874
	Perceived Benefit -> Perceived Severity	d	0.290 (0.033)	8.9041	<0.001***	0.2261	0.3547
	Mixed Minority Status ->Number of Actions	c'	0.298 (0.377)	0.7911	0.4298	-0.4444	1.0401
	Perceived Benefit-> Number of Actions Taken	b1	0.578 (0.178)	3.2541	0.001**	0.228	0.9287
	Perceived Severity -> Number of Actions Taken	b2	1.798 (0.319)	5.64	<0.001***	1.1694	2.426
	Mixed Minority Status -> Perceived Benefit -> Number of Actions Taken	a1b1	0.220 (0.121)	/	/	0.0257	0.5016
	Mixed Minority Status -> Perceived Severity -> Number of Actions Taken	a2b2	0.232 (0.165)	/	/	-0.0705	0.5864
	Mixed Minority Status -> Perceived Benefit -> Perceived Severity -> Number of Actions Taken	a1db2	0.199 (0.095)	/	/	0.0331	0.3987
Model 2	Mixed Minority Status -> Trust in Government	a	-0.252 (0.130)	-1.9407	0.0536	-0.5071	0.0039
	Trust in Government -> Number of Actions Taken	b	-0.956 (0.221)	-4.3356	<0.001***	-1.3907	-0.5214
	Mixed Minority Status -> Number of Actions Taken	c'	0.708 ( 0.422)	1.6771	0.095	-0.124	1.539
	Mixed Minority Status -> Trust in Government -> Number of Actions Taken	ab	0.241 (0.141)	/	/	-0.0005	0.5639
Model 3	Mixed Minority Status -> Trust in Experts	a	-0.135 (0.126)	-1.0667	0.2873	-0.3831	0.1141
	Trust in Experts -> Number of Actions Taken	b	-1.100 (0.224)	-4.9072	<0.001***	-1.5416	-0.658
	Mixed Minority Status -> Number of Actions Taken	c'	0.800 (0.415)	1.9297	0.055	-0.0172	1.6173
	Mixed Minority Status -> Trust in Experts -> Number of Actions Taken	ab	0.148 (0.134)	/	/	-0.1102	0.4232
Model 4	Mixed Minority Status -> Discrimination	a	4.057 (1.588)	2.5547	0.011*	0.9267	7.1873
	Discrimination -> Number of Actions Taken	b	0.029 (0.019)	1.525	0.129	-0.008	0.065
	Mixed Minority Status -> Number of Actions Taken	c'	0.833 (0.440)	1.89	0.0601	-0.0357	1.7007
	Mixed Minority Status -> Discrimination -> Number of Actions Taken	ab	0.116 (0.092)	/	/	-0.0346	0.3259
